# Supplementary material for: Beyond Toxin Transport: Novel Role of ABC Transporter for Enzymatic Machinery of Cereulide NRPS Assembly Line
Source: mBio. 2020 Sep 29;11(5):e01577-20. doi: 10.1128/mBio.01577-20 (PMC7527721; doi:10.1128/mBio.01577-20)
Supplement: TABLE S2 [file mBio.01577-20-st002.xlsx]

## Sheet: Tabelle1
Name	Genotype or characteristics	Resistance	Reference or source
Plasmids used for Bacterial Two Hybrid Screen
pUT18C	T18 fragment of cyaA expressed from lac promoter, MCS is inserted at the 3' end of T25	ampr	Euromedex Cat N°: EUK001
pKT25	T25 fragment of cyaA expressed from lac promoter, MCS is inserted at the 3' end of T25	kanr	Euromedex Cat N°: EUK001
pKNT25	T25 fragment of cyaA expressed from lac promoter, MCS is inserted at the 5' end of T25	kanr	Euromedex Cat N°: EUK001
pUT18	T18 fragment of cyaA expressed from lac promoter, MCS is inserted at the 5' end of T25	ampr	Euromedex Cat N°: EUK001
pUT18C_cesC	cesC inserted in frame with T18 fragment of cyaA	ampr	This study
pKT25_cesC	cesC inserted in frame with T25 fragment of cyaA	kanr	This study
pKNT25_cesC	cesC inserted in frame with T25 fragment of cyaA	kanr	This study
pUT18_cesC	cesC inserted in frame with T18 fragment of cyaA	ampr	This study
pUT18_cesD	cesD inserted in frame with T18 fragment of cyaA	ampr	This study
pKNT25_cesD	cesD inserted in frame with T25 fragment of cyaA	kanr	This study
pKT25_cesD	cesD inserted in frame with T25 fragment of cyaA	kanr	This study
pUT18C_cesD	cesD inserted in frame with T18 fragment of cyaA	ampr	This study
pUT18C_cesA_PCPEC*	PCP/E/C* domains coding region of cesA2 inserted in frame with T18 fragment of cyaA	ampr	This study
pKT25_cesA_PCPEC*	PCP/E/C* domains coding region of cesA2 inserted in frame with T25 fragment of cyaA	kanr	This study
pKNT25_cesA_PCPEC*	PCP/E/C* domains coding region of cesA2 inserted in frame with T25 fragment of cyaA	kanr	This study
pUT18_cesA_PCPEC*	PCP/E/C* domains coding region of cesA2 inserted in frame with T18 fragment of cyaA	ampr	This study
pUT18_cesA2_C*	C* domain coding region of cesA2 inserted in frame with T18 fragment of cyaA	ampr	This study
pUT18C_cesA2_C*	C* domain coding region of cesA2 inserted in frame with T18 fragment of cyaA	ampr	This study
pKNT25_cesA2_C*	C* domain coding region of cesA2 inserted in frame with T25 fragment of cyaA	kanr	This study
pKT25_cesA2_C*	C* domain coding region of cesA2 inserted in frame with T25 fragment of cyaA	kanr	This study
pUT18_cesB_TE	TE domaincoding region of cesB inserted in frame with T18 fragment of cyaA	ampr	This study
pUT18C_cesB_TE_domain	TE domain coding region of cesB inserted in frame with T18 fragment of cyaA	ampr	This study
pKNT25_cesB_TE_domain	TE domain coding region of cesB inserted in frame with T25 fragment of cyaA	kanr	This study
pKT25_cesB_TE_domain	TE domain coding region of cesB inserted in frame with T25fragment of cyaA	kanr	This study
pUT18_cesA1_C	C domain coding region of cesA1 inserted in frame with T18 fragment of cyaA	ampr	This study
pKT25_cesA1_C	C domain coding region of cesA1 inserted in frame with T25 fragment of cyaA	kanr	This study
pUT18C_cesA1_C	C domain coding region of cesA1 inserted in frame with T25 fragment of cyaA	ampr	This study
pKNT25_cesA1_C	C domain coding region of cesA1 inserted in frame with T18 fragment of cyaA	kanr	This study
pKT25_cesB_C	C domain coding region of cesB inserted in frame with T25 fragment of cyaA	kanr	This study
pKNT25_cesB_C	C domain coding region of cesB inserted in frame with T25fragment of cyaA	kanr	This study
pUTC18_cesB_C	C domain coding region of cesB inserted in frame with T18 fragment of cyaA	ampr	This study
pUT18_cesB_C	C domain coding region of cesB inserted in frame with T18 fragment of cyaA	ampr	This study
pKNT25_cesC∆walker A	cesC with deleted Walker A inserted in frame with T25 fragment of cyaA	kanr	This study
pKT25_cesC∆walker A	cesC with deleted Walker A inserted in frame with T25 fragment of cyaA	kanr	This study
pUT18C_cesC∆walker A	cesC with deleted Walker A inserted in frame with T18 fragment of cyaA	ampr	This study
pUT18_cesC∆walker A	cesC with deleted Walker A inserted in frame with T18 fragment of cyaA	ampr	This study
pKT25_cesB_A2	A2 domain coding region of cesB inserted in frame with T25 fragment of cyaA	kanr	This study
pKNT25_cesB_A2	A2 domain coding region of cesB inserted in frame with T25fragment of cyaA	kanr	This study
pUT18_cesB_A2	A2 domain coding region of cesB inserted in frame with T18 fragment of cyaA	ampr	This study
pUT18C_cesB_A2	A2 domain coding region of cesB inserted in frame with T18 fragment of cyaA	ampr	This study
pKNT25_berA(Bt)	B. thuringiensis berA inserted in frame with T25 fragment of cyaA	kanr	This study
pUT18C_berA(Bt)	B. thuringiensis berA inserted in frame with T18 fragment of cyaA	ampr	This study
pKT25_berA(Bt)	B. thuringiensis berA inserted in frame with T25 fragment of cyaA	kanr	This study
pUT18_berA(Bt)	B. thuringiensis berA inserted in frame with T18 fragment of cyaA	ampr	This study
pKT25_berB(Bt)	B. thuringiensis berB inserted in frame with T25 fragment of cyaA	kanr	This study
pKNT25_berB(Bt)	B. thuringiensis berB inserted in frame with T25 fragment of cyaA	kanr	This study
pUT18C_berB(Bt)	B. thuringiensis berB inserted in frame with T18 fragment of cyaA	ampr	This study
pUT18_berB(Bt)	B. thuringiensis berB inserted in frame with T18 fragment of cyaA	ampr	This study
pUT18C_cesC K40M	cesC with mutated K40M inserted in frame with T18 fragment of cyaA	ampr	This study
pUT18_cesC K40M	cesC with mutated K40M inserted in frame with T18 fragment of cyaA	ampr	This study
pKNT25_cesC K40M	cesC with mutated K40M inserted in frame with T25 fragment of cyaA	kanr	This study
pKT25_cesC K40M	cesC with mutatedK40M inserted in frame with with T25 fragment of cyaA	kanr	This study
pUT18C_cesC V29T/F30Y	cesC with mutated V29T/F30Y inserted in frame with T18 fragment of cyaA	ampr	This study
pUT18_cesC V29T/F30Y	cesC with mutated V29T/F30Y inserted in frame with T18 fragment of cyaA	ampr	This study
pKT25_cesC V29T/F30Y	cesC with mutated V29T/F30Y inserted in frame with T25 fragment of cyaA	kanr	This study
pKNT25_cesC V29T/F30Y	cesC with mutated V29T/F30Y inserted in frame with with T25 fragment of cyaA	kanr	This study
pKNT25_minD	B. subtilis minD inserted in frame with T25 fragment of cyaA	kanr	Gift from Prof. R.Daniels, University of Newcastle
pKT25_minD	B. subtilis minD inserted in frame with with T25 fragment of cyaA	kanr	Gift from Prof. R.Daniels, University of Newcastle
pUT18C_minD	B. subtilis minD inserted in frame with T18 fragment of cyaA	ampr	Gift from Prof. R.Daniels, University of Newcastle
pUT18_minD	B. subtilis minD inserted in frame with T18 fragment of cyaA	ampr	Gift from Prof. R.Daniels, University of Newcastle
Suicide plasmids to integrate mScarlet and mNG labelled cesA_C* and cesC in Bs168
pKam241	B. subtilis suicide vector, integrating insert into amyE locus	ampr, spcr, ermr	Morabbi Heravi K et al.2018
pDG1664	B. subtilis suicide vector, integrating insert into thrC locus	ampr, spcr, ermr	BGSC TG1(pDG1664)
pKAM241 PcesP_cesC_mScarlet_cesD_T7 terminator	cesC fusion with mScarlet and cesD under transcriptional control of cesP promoter integrated between amyE homologous arms	ampr, spcr, ermr	This study
pKAM241 PcesP_cesC_mScarlet_T7 terminator	cesC fusion with mScarlet under transcriptional control of cesP promoter integrated between amyE homologous arms	ampr, spcr, ermr	This study
pKAM241 PcesP_cesD_T7 terminator	cesD under transcriptional control of cesP promoter integrated between amyE homologous arms	ampr, spcr, ermr	This study
pDG1664 PcesP_cesA-C*_mNeon Green	C* domain of cesAfusion with mNeon Green under transcriptional control of cesP promoter integrated between thrC homologous arms	ampr, spcr, ermr	This study
Walker A mutagenesis
pAD123	B. cereus- E. coli shuttle vector	ampr, spcr, cmr	Cormack, B. P. et al., 1996
pAD123_PcesP_CesCD_K40M	cesC with exchanged K40M and cesD under transcriptional control of cesP promoter	ampr, spcr, cmr	This study
pAD123_PcesP_CesCD_V29T/F30Y	cesC with exchanged V29T/F30Y and cesD under transcriptional control of cesP promoter	ampr, spcr, cmr	This study
pAD123_PcesP_CesCD∆walkerA	cesC∆walkerA and cesD under transcriptional control of cesP promoter	ampr, spcr, cmr	This study
berAB(Bt) heterologus expression
pWH1520	Bacillus spp. expression vector, xylose-inducible promoter	ampr, tetr	Rygus T., et al., 1991
pWH1520_berAB(bt)	Promoter-less berAB in pWH1520	ampr, tetr	This study
pWH1520_cesCD	Promoter-less cesCD in pWH1520	ampr, tetr	This study
Plasmids used in the pull-down assay
pETDuet	T7 promoter expression vector designed to coexpress two target proteins with the respective S- and 6xHis-tag C-terminal labelling	ampr	Novagen
pETDuet-cesA_C*-6xHis_tag	C* domain of cesA under transcriptional control of T7 promoter and C-terminal fusion with 6xHis-tag	ampr	This study
pETDuet-cesC-S_tag	cesC under transcriptional control of T7 promoter and C-terminal fusion with S-tag	ampr	This study
