# Supplementary material for: Beyond Toxin Transport: Novel Role of ABC Transporter for Enzymatic Machinery of Cereulide NRPS Assembly Line
Source: mBio. 2020 Sep 29;11(5):e01577-20. doi: 10.1128/mBio.01577-20 (PMC7527721; doi:10.1128/mBio.01577-20)
Supplement: TABLE S3 [file mBio.01577-20-st003.xlsx]

## Sheet: Tabelle1
List of PCR primers used to create the constructs in this study.
Inserts for the Bacterial Two Hybrid Screen
cesC,cesC∆walkerA,cesCK40M,cesC∆V29T/F30Y,	AGM_235_F_BamHI	TGATTGGATCCCATGATTAAAATAGAGGGATTAAC
cesC	AGM_236_R_EcoRI	AATCAGAATTCCTACTAACGATTCTCATAATG
cesC	AGM_237_R_EcoRI	AATCAGAATTCGAACGATTCTCATAATGTTTAAT
cesD	AGM_238_F_BamHI	TGATTGGATCCCATGAATTTTGCTTTATATAAAGC
cesD	AGM_239_R_EcoRI	TCTAAGAATTCGATAAGTTCAAATCTTTATTTTTG
cesD	AGM_240_R_EcoRI	TCTAAGAATTCTTATAAGTTCAAATCTTTATTTTTG
cesA_PPEC* domains	AGM_270_PstI_F	AATCACTGCAGGGCAATGCTTTCGGTTATT
cesA_PPEC* domains	AGM_271_BamHI_R	TGATTGGATCCTCTATTAATTCAAGTATTTTAATCGTTGC
cesA_PPEC* domains	AGM_273_PstI_F	AATCACTGCAGGGGCAATGCTTTCGGTTATT
cesA_C*	AGM_279_F_BamHI	AATTTGGATCCCGTGAAAGATATTTATCCACTTTCTCC
cesA_C*	AGM_280_R_EcoRI	AAATTGAATTCGATATTAATTCAAGTATTTTAATCGTTGC
cesA_C*	AGM_281_R_EcoRI	AAATTGAATTCTTATATTAATTCAAGTATTTTAATCGTTGC
cesA_C	AGM_308_F_BglII	AATTTAGATCTCATGTCTTCTGCACAAAAGC
cesA_C	AGM_309_R_XhoI	CCAGACTCGAGCAATTCCCCTATTTTTGCCT
cesB_TE	AGM_283_F_BamHI	AATTTGGATCCCAGTTGTATCATTTTTGCTCC
cesB_TE	AGM_284_R_EcoRI	AAATTGAATTCGATAGCTGTTCTTCTATTTTTTTCG
cesB_TE	AGM_285_R_EcoRI	AAATTGAATTCGATTATAGCTGTTCTTCTATTTTTTTCG
cesB_C	AGM_304_F_PstI	AATTTCTGCAGGAGAACATATTACGATTTGTCGTA
cesB_C	AGM_305_R_XbaI	AAATTTCTAGAGTCAATTCCGAAATACGTTTTGTC
cesB_C	AGM_306_F_PstI	AATTTCTGCAGGGAGAACATATTACGATTTGTCGTA
cesB_A2	AGM_353_F_PstI	AATTTCTGCAGGGCAAATGCGTTGGCACATAC
cesB_A2	AGM_354_R_XbaI	AAATTTCTAGAGTTGCATAGGCCCTCACTGTTTC
cesB_A2	AGM_355_F_PstI	AATTTCTGCAGGGGCAAATGCGTTGGCACATAC
berA(Bt)	AGM_368_F_PstI	AATTTCTGCAGGATGATTTCAGTTCAAGATGTCAC
berA(Bt)	AGM_369_R_XbaI	AAATTTCTAGAGTTTCATGCGCTACCCCTTCTT
berA(Bt)	AGM_370_F_PstI	AATTTCTGCAGGGATGATTTCAGTTCAAGATGTCAC
berB(BerB)	AGM_371_F_PstI	AATTTCTGCAGGATGAATAAGCAATTGTTT
berB(BerB)	AGM_372_R_BamHI	AATTTGGATCCTCTAACGGTAAATCCCTCT
berB(BerB)	AGM_373_F_PstI	AATTTCTGCAGGGATGAATAAGCAATTGTTT
Inserts for the pull down
cesC S-tag	cesC_S_Nde F2	GATGATGATCATATGGTGGGAAAGATGATTAAAATAGAGGGATTAAC
	cesC_S_AccR	GATGATGATGGTACCACGATTCTCATAATGTTTAATAAAGATATCTTTG
cesA_C* 6xHis tag	cesAC_His_NcoIF	GATGATGATCCATGGTGAAAGATATTTATCCACTTTCTCCGGTG
	cesAC_His_NcoR2	GATGATGATCCATGGACTCACTTAATGTTACATCACAATCATCTAG
Inserts for the co-localistaion
PcesP_cesC_mScarlet_cesD_T7t
PcesP_cesC	AGM_140_R	ATCTTGTAGCGCTTCTTCAA
	AGM_346_R	TACTAACGATTCTCATAATG
	AGM_347_F	ATGATTAAAATAGAGGGATTAAC
	AGM_324_R	ACGATTCTCATAATGTTTAATAAAG
	AGM_327_F	TTTTGATGTTGTATTCAGTAA
mScarlet	AGM_325_F	TCAAAGATATCTTTATTAAACATTATGAGAATCGTATGGGCAGCAGCCATCATC
	AGM_326_R	AGAGATGCTTTATATAAAGCAAAATTCATTTATTATTTATACAGCTCATCCATACCAC
cesD	AGM_328_F	TAAATGAATTTTGCTTTATATAAAGC
	AGM_329_R	CTATTTAAACATCTTATAAGTTC
DJ PCR	AGM_322_F_BamHI	AATCAGGATCCGATTCCTAAGGATAGCTGTG
	AGM_323_R_EcoRI	TGATTGAATTCTTATAAGTTCAAATCTTTATTTTTG
T7t	AGM_349_F	AATTCCTAGCATAACCCCTTGGGGCCTCTAAACGGGTCTTGAGGGGTTTTTTGG
T7t	AGM_350_R	AATTCCAAAAAACCCCTCAAGACCCGTTTAGAGGCCCCAAGGGGTTATGCTAGG
PcesP_cesC_mScarlet_T7t
	AGM_322_F_BamHI	AATCAGGATCCGATTCCTAAGGATAGCTGTG
	AGM_323_R_EcoRI	TGATTGAATTCTTATAAGTTCAAATCTTTATTTTTG
PcesP_cesD_T7t
PcesP	AGM_327_F	TTTTGATGTTGTATTCAGTAA
	AGM_340_R	ATGTGCTTTTAGAGATGCTTTATATAAAGCAAAATTCATTTCATTGAAAAATCCCTCT
cesD	AGM_341_F	ATGAATTTTGCTTTATATAAAGC
	AGM_329_R	CTATTTAAACATCTTATAAGTTC
DJ PCR	AGM_322_F_BamHI	AATCAGGATCCGATTCCTAAGGATAGCTGTG
	AGM_323_R_EcoRI	TGATTGAATTCTTATAAGTTCAAATCTTTATTTTTG
PcesP_cesA_C*_mNeon Green
PcesP_cesC	AGM_327_F	TTTTGATGTTGTATTCAGTAA
	AGM_331_R	TTGCACCGGAGAAAGTGGATAAATATCTTTCACTTTCATTGAAAAATCCCTCT
	AGM_330_F	AGTGAAAGATATTTATCCAC
	AGM_332_R	GAGGCCATGTTATCCTCCTCGCCCTTGCTCACAAACTCACTTAATGTTACATC
mNeon Green	AGM_333_F	GTGAGCAAGGGCGAGGAG
	AGM_336_R	TCGACTACGCGATCATGGCG
DJ PCR	AGM_322_F_BamHI	AATCAGGATCCGATTCCTAAGGATAGCTGTG
	AGM_334_R_EcoRI	TTATCGAATTCCTACTTGTACAGCTCGTCCATG
cesC Walker A mutations
Deletion
Downstream of Walker A	AGM_100_F	CAGCCACAGATCAATTATG
	AGM_113_R	ACAATTCGACATTTGATGG
Upstream of Walker A and PcesP	AGM_110_F	CTTAATAAATCCCATCAAATGTCGAATTGTATCAAATATCCCTTTCCCG
	AGM_140_R	ATCTTGTAGCGCTTCTTCAA
DJ PCR	AGM_144_BamHI_F	TGATTGGATCCTTAAATAAATTCGAAAGCATC
	AGM_132_BamHI_F	AATCAGGATCCCCTCGAATCTAGATGTTAGTG
K40M
Upstream	AGM_135_F	TGATTATGCCGCGATTTCC
	AGM_362_R	CATTCCAGCTCCGTTTGGAC
Downstream +exchange	AGM_363_F	CTTTTTAGGTCCAAACGGAGCTGGAATGTCCACAACAA
	AGM_364_R	AAGACGCAACTTGCTTCTACAACTCAACCACAACAC
DJ PCR	AGM_365_R_BamHI	TTTAAGGATCCCAGCCACAGATCAATTATG
	AGM_133_EcoRI_R	TGATTGAATTCGATTCCTAAGGATAGCTGTG
V29F/F30Y
Upstream	AGM_135_F	TGATTATGCCGCGATTTCC
	AGM_366_R	ATATGTTTCTCCCTGCTTTACTTCAA
Downstream +exchange	AGM_367_F	GTAACATTTGAAGTAAAGCAGGGAGAAACATATGGCTTTTTAGGTCCAAACGG
	AGM_364_R	AAGACGCAACTTGCTTCTACAACTCAACCACAACAC
DJ PCR	AGM_365_R_BamHI	TTTAAGGATCCCAGCCACAGATCAATTATG
	AGM_133_EcoRI_R	TGATTGAATTCGATTCCTAAGGATAGCTGTG
berAB(Bt) OE in Bc F4810/72
	berA_F_BamHI	AATCAGGATCCATGATTTCAGTTCAAGATGTC
	berB_R_EcoRI	TGATTGAATTCTTATAACGGTAAATCCCTC
